# Supplementary material for: Novel ophthalmic hyaluronic acid-hydrogel with curcumin nanoparticles for enhanced healing of ulcerative keratitis in rabbit model
Source: Sci Rep. 2024 Oct 4;14:23046. doi: 10.1038/s41598-024-74195-w (PMC11452625; doi:10.1038/s41598-024-74195-w)
Supplement: Supplementary file 1 — Supplementary Material 1 [file 41598_2024_74195_MOESM1_ESM.xlsx]

## Sheet: ulcer size data
groups/days	1	2	3	4
Curcumin NPs	30.4	14.55	7.55	3.54
Curcumin NPs	30.3	8.58	0	0
Curcumin NPs	30.65	15.78	5.4	0.36
Curcumin NPs	30.21	12.32	6.91	0.1
Curcumin NPs	30.45	14.48	5.32	1.21
Hyaluronic acid	30.54	11.09	1.3	0
Hyaluronic acid	30.87	19.7	9.4	3.11
Hyaluronic acid	30.11	17.73	6.28	3
Hyaluronic acid	31.64	12.76	0	0
Hyaluronic acid	30.37	13.96	5.43	1.76
Curcumin NPs Hyaluronic acid hydrogel	30.89	15.29	0.4	0
Curcumin NPs Hyaluronic acid hydrogel	30.5	7.24	0	0
Curcumin NPs Hyaluronic acid hydrogel	30.97	10.89	0	0
Curcumin NPs Hyaluronic acid hydrogel	30.36	10.24	0.81	0
Curcumin NPs Hyaluronic acid hydrogel	30.04	10.1	0.91	0
N-acetylcysteine	29.95	15.21	1.5	0
N-acetylcysteine	30.58	16.59	2.4	0
N-acetylcysteine	30.76	10.08	1.2	0
N-acetylcysteine	30.41	9.84	0	0
N-acetylcysteine	30.57	12.12	1.56	0
Untreated	30.09	20.22	12.24	4.14
Untreated	30.65	21.21	13.1	5.12
Untreated	29.76	20	10.21	3.89
Untreated	30.12	30.08	14.46	6.54
Untreated	30.4	25.45	13.78	5.67

## Sheet: schirmer tear test
groups/days	presur.	post sur.	post sur.2	post sur.4	post sur.6	post sur.8
Curcumin NPs	7	7	14	8	7	4
Curcumin NPs	6	7	13	7	6	7
Curcumin NPs	7	6	14	7	4	5
Curcumin NPs	7	7	15	8	7	6
Curcumin NPs	6	7	13	7	4	6
Hyaluronic acid	7	5	14	8	4	6
Hyaluronic acid	7	6	13	7	6	6
Hyaluronic acid	6	7	15	8	7	7
Hyaluronic acid	5	6	14	8	7	6
Hyaluronic acid	7	6	15	7	5	5
Curcumin NPs Hyaluronic acid hydrogel	8	8	14	4	6	5
Curcumin NPs Hyaluronic acid hydrogel	7	7	14	6	6	7
Curcumin NPs Hyaluronic acid hydrogel	7	7	12	7	7	7
Curcumin NPs Hyaluronic acid hydrogel	6	6	16	5	6	6
Curcumin NPs Hyaluronic acid hydrogel	7	7	12	5	7	6
N-acetylcysteine	7	6	15	8	9	8
N-acetylcysteine	6	7	13	6	7	7
N-acetylcysteine	7	8	15	7	8	8
N-acetylcysteine	8	7	14	5	7	7
N-acetylcysteine	7	6	15	6	6	6
Untreated	7	6	13	13	10	8
Untreated	8	7	14	13	9	7
Untreated	7	7	15	12	10	8
Untreated	5	6	15	10	11	6
Untreated	6	5	14	10	9	6

## Sheet: corneal clarity score 
groups/days	1	2	3
Curcumin NPs	0	1	2
Curcumin NPs	0	0	1
Curcumin NPs	0	1	2
Curcumin NPs	0	0	1
Curcumin NPs	0	0	1
Hyaluronic acid	0	0	1
Hyaluronic acid	0	0	1
Hyaluronic acid	0	1	2
Hyaluronic acid	0	1	2
Hyaluronic acid	0	1	2
Curcumin NPs Hyaluronic acid hydrogel	0	1	3
Curcumin NPs Hyaluronic acid hydrogel	0	1	3
Curcumin NPs Hyaluronic acid hydrogel	0	1	2
Curcumin NPs Hyaluronic acid hydrogel	0	1	3
Curcumin NPs Hyaluronic acid hydrogel	0	1	3
N-acetylcysteine	0	1	2
N-acetylcysteine	0	1	3
N-acetylcysteine	0	2	2
N-acetylcysteine	0	0	1
N-acetylcysteine	0	1	2
Untreated	0	0	1
Untreated	0	0	1
Untreated	0	0	1
Untreated	0	0	1
Untreated	0	0	0

## Sheet: patholpgy
groups/scores	epithelial score	stromal score	endothelial score
Curcumin NPs	2	5	1
Curcumin NPs	3	5	2
Curcumin NPs	4	4	2
Curcumin NPs	3	4	2
Curcumin NPs	5	4	2
Hyaluronic acid	5	4	2
Hyaluronic acid	4	3	2
Hyaluronic acid	4	4	2
Hyaluronic acid	5	5	2
Hyaluronic acid	4	4	1
Curcumin NPs Hyaluronic acid hydrogel	5	5	2
Curcumin NPs Hyaluronic acid hydrogel	5	5	2
Curcumin NPs Hyaluronic acid hydrogel	5	4	1
Curcumin NPs Hyaluronic acid hydrogel	5	5	1
Curcumin NPs Hyaluronic acid hydrogel	4	5	2
N-acetylcysteine	3	3	2
N-acetylcysteine	4	3	2
N-acetylcysteine	3	3	1
N-acetylcysteine	3	4	1
N-acetylcysteine	2	2	1
Untreated	1	1	0
Untreated	0	0	0
Untreated	1	2	0
Untreated	1	2	1
Untreated	0	1	0

## Sheet: IL 6
groups	measurement in aqueous humour (pg/ml)
Curcumin NPs	3.13
Curcumin NPs	3.08
Curcumin NPs	2.94
Curcumin NPs	3.21
Curcumin NPs	3.05
Hyaluronic acid	4.42
Hyaluronic acid	4.18
Hyaluronic acid	4.37
Hyaluronic acid	4.73
Hyaluronic acid	4.56
Curcumin NPs Hyaluronic acid hydrogel	2.68
Curcumin NPs Hyaluronic acid hydrogel	2.67
Curcumin NPs Hyaluronic acid hydrogel	2.9
Curcumin NPs Hyaluronic acid hydrogel	2.86
Curcumin NPs Hyaluronic acid hydrogel	2.73
N-acetylcysteine	2.4
N-acetylcysteine	1.36
N-acetylcysteine	1.55
N-acetylcysteine	2.53
N-acetylcysteine	2.66
Untreated	8.22
Untreated	8.67
Untreated	7.23
Untreated	8.16
Untreated	7.88

## Sheet: TNF alpha
groups	measurement in aqueous humour (pg/ml)
Curcumin NPs	16.3
Curcumin NPs	16.81
Curcumin NPs	15.89
Curcumin NPs	16.63
Curcumin NPs	16.26
Hyaluronic acid	18.67
Hyaluronic acid	19.36
Hyaluronic acid	19.12
Hyaluronic acid	18.53
Hyaluronic acid	18.71
Curcumin NPs Hyaluronic acid hydrogel	15.05
Curcumin NPs Hyaluronic acid hydrogel	14.23
Curcumin NPs Hyaluronic acid hydrogel	12.26
Curcumin NPs Hyaluronic acid hydrogel	12.18
Curcumin NPs Hyaluronic acid hydrogel	15.44
N-acetylcysteine	11.07
N-acetylcysteine	10.41
N-acetylcysteine	10.94
N-acetylcysteine	12.15
N-acetylcysteine	13.77
Untreated	24.02
Untreated	22.05
Untreated	28.61
Untreated	26.13
Untreated	25.02
